# Supplementary material for: Cell number regulator genes in Prunus provide candidate genes for the control of fruit size in sweet and sour cherry
Source: Mol Breed. 2013 Apr 30;32(2):311–26. doi: 10.1007/s11032-013-9872-6 (PMC3748327; doi:10.1007/s11032-013-9872-6)
Supplement: Supplementary file 3 — Supplementary material 3 Haplotypes identified for the CNR12 region on G2 in sweet cherry with the peach physical map locations of the markers/polymorphisms identified. SNPs differentiating PavCNR alleles 1, 2, and 3 are highlighted in yellow, blue and green, respectively (XLSX 22 kb) [file 11032_2013_9872_MOESM3_ESM.xlsx]

## Sheet: Sheet1
MARKER	Marker peach G2 bp position	cM (NY x EF)	EF	EF		NY	NY	cM(RxL)	Reg.	Reg.		Lap.	Lap.		Amb.	Amb.		Sam	Sam		Wind.	Wind.		Schm.	Schm.		Cow.	Cow.		Tie.	Tie.		Nap	Nap		Bing	Bing		Che.	Che.		Lam.	Lam.		Van	Van		Krup	Krup
Original Flanking SSR	CPSCT038 15057199	0	190	204		190	192	0	190	204		204	204		190	190		190	190		190	190		190	192		190	190		190	190		190	204		190	204		190	192		190	192		190	204		190	192
Fine mapping RosCOS SNP	RosCOS 1634 15532431	6.3	G	C		G	C		G	C
Putative CNR promotor region	15646900		T	T		T	C		T	T		T	T		T	T		T	T		T	T		T	T		T	T		T	T		T	T		T	T		T	C		T	C		T	T		T	T
Putative CNR promotor region	15646901		C	C		C	A		C	C		C	C		C	C		C	C		C	C		C	C		C	C		C	C		C	C		C	C		C	A		C	A		C	C		C	C
Putative CNR promotor region	15646993		T	T		T	C		T	T		T	T		T	T		T	T		T	T		T	T		T	T		T	T		T	T		T	T		T	C		T	C		T	T		T	T
Putative CNR promotor region	15647005		G	A		G	G		G	A		G	A		G	G		G	G		G	G		G	G		G	G		G	G		G	A		G	A		G	G		G	G		G	A		G	G
Putative CNR promotor region	15647345		G	T		G	T		G	T		G	T		G	G		G	G		G	G		G	G		G	G		G	G		G	T		G	T		G	T		G	T		G	T		G	G
Putative CNR promotor region	15647454		G	T		G	G		G	T		G	T		G	G		G	G		G	G		G	G		G	G		G	G		G	T		G	T		G	G		G	G		G	T		G	G
Putative CNR promotor region	15647455		A	C		A	A		A	C		A	C		A	A		A	A		A	A		A	A		A	A		A	A		A	C		A	C		A	A		A	A		A	C		A	A
Putative CNR promotor region	15647550		A	T		A	T		A	T		A	T		A	A		A	A		A	A		A	A		A	A		A	A		A	T		A	T		A	T		A	T		A	T		A	A
Putative CNR promotor region	15647667		G	C		G	C		G	C		G	C		G	G		G	G		G	G		G	G		G	G		G	G		G	C		G	C		G	C		G	C		G	C		G	G
Putative CNR promotor region	15647692		C	T		C	T		C	T		C	T		C	C		C	C		C	C		C	C		C	C		C	C		C	T		C	T		C	T		C	T		C	T		C	C
CNR intron 2	15648879		T	C		T	T		T	C		T	C		T	T		T	T		T	T		T	T		T	T		T	T		T	C		T	C		T	T		T	T		T	C		T	T
CNR intron 3	15649526		A	T		A	T		A	T		A	T		A	A		A	A		A	A		A	A		A	A		A	A		A	T		A	T		A	T		A	T		A	T		A	A
CNR intron 3	15649527		A	T		A	T		A	T		A	T		A	A		A	A		A	A		A	A		A	A		A	A		A	T		A	T		A	T		A	T		A	T		A	A
CNR intron 3	15649528		T	T		T	T		T	T		T	T		T	T		T	T		T	T		T	T		T	T		T	T		T	T		T	T		T	T		T	T		T	T		T	T
CNR intron 3	15650207		C	G		C	G		C	G		C	G		C	C		C	C		C	C		C	C		C	C		C	C		C	G		C	G		C	G		C	G		C	G		C	C
CNR downstream SSR	G2SSR1566: 15,666,975..15,667,139		225	250		225	228		225	250		225	250		225	225		225	225		225	225		225	225		225	225		225	225		225	250		225	250		225	228		225	228		225	250		225	225
Fine mapping SSR	G2SSR1576: 15761292	10	270	299		270	273	2	270	299		270	299
Fine mapping SSR	G2SSR1580: 15809253	10.3	200	208		200	200	2.1	200	208		200	208
Fine mapping SSR	G2SSR1610: 16105783	13.8	247	247		247	243
Fine mapping SNP	G2SNP1623: 16236419	15.8	T	T		T	C
Original Flanking SSR	BPPCT034 16491338	17.5	255	235		255	225	19.5	255	223		255	235		223	255		255	255		225	255		255	250		223	223		223	237		255	235		255	235		223	223		255	223		255	235		223	223
